# Supplementary material for: Electrochemical and Fluorescent Properties of Crown Ether Functionalized Graphene Quantum Dots for Potassium and Sodium Ions Detection
Source: Nanomaterials (Basel). 2021 Oct 29;11(11):2897. doi: 10.3390/nano11112897 (PMC8625964; doi:10.3390/nano11112897)
Supplement: Supplementary file 1 [file nanomaterials-11-02897-s001.zip]

Archive with 1 entries (1 files):
- nanomaterials-1435552-supplementary.pdf
